# Supplementary material for: Multiple pkd and piezo gene family members are required for atrioventricular valve formation
Source: Nat Commun. 2023 Jan 13;14:214. doi: 10.1038/s41467-023-35843-3 (PMC9839778; doi:10.1038/s41467-023-35843-3)
Supplement: Supplementary file 4 — Supplementary Data 1 [file 41467_2023_35843_MOESM4_ESM.xlsx]

## Sheet: CRISPR sites, primers, and Ct
Supplementary table. S1 CRISPR sites, primers, and Ct values.
Crispr/Cas9 target	Crispr site (5'-3')	Forward primer for T7 endonuclease assay and direct sequencing (5'-3')	Reverse primer for T7 endonuclease assay and direct sequencing (5'-3')
pkd1a	GGTGCGGCGTCTGCGGCCTGAGG	GCACTTGAAATGTCCAGATGTCC	TCAGCATGGTGTGCAGCAGAC	\
pkd1l1	GGTGGATCCAAACCTGCTGGTGG	GTTACTTAAGGGAGCGATTCAGTTGG	TGGAAGAACAGCTGGCTTTTCCC	\
piezo1	GAGCTGTGATGGACTGGGTTTGG	GCATCTACTTCACTTTGTCAGCG	TTCTGTTTCCCGGCTACACTTGATG	\
piezo2a	GCCCGCAGCTCCGTCAGGAACGG	GGTGTGTTGCTGCGTTAAGAG	TTCTCGGACTCTCTCCAGCACTTG	\
camk2g1	GGGGTGCCTTCTCCGTGGTGCGG	CGCTGGAACCATTTCTTCAAAGC	AGCATCTTCATCCCATTGCAC	\
camk2g2	GGATGTGGCTGACGCTTTCCAGG	CTCTGTTCCTGCAAAGCTCATATCC	AACTGCCACAGACATTCTCTGG	\
PCR genotyping	Forward primer (5'-3')	Reverse primer (5'-3')
pkd1ahu5855 mutant specific	GCACTTGAAATGTCCAGATGTCC	GATCCGCTGGACCACACA	\
pkd1ahu5855 wild-type specific	AGTGTCCGCGTGTGGTGC	CCATGGTAAAATGAATGAAGTGGTGC	\
pkd1abns507 mutant specific	TGGTGGTGCGGCGTCTGCGGCGCAG	TCAGCATGGTGTGCAGCAGAC	\
pkd1abns507 wild-type specific	TGGTGGTGCGGCGTCTGCGGCCTGAGG	TCAGCATGGTGTGCAGCAGAC	\
pkd2tc321 mutant specific	CCATTAGCCTGCACATTCAATC	CCCAAAAGACGAGTATCCCGCT	\
pkd2tc321 wild-type specific	CCATTAGCCTGCACATTCAATC	CCCAAAAGACGAGTATCCCGCA	\
pkd1l1bns394 mutant specific	TTGAAGAGGCTGACCCAGGTATC	AAGGGTCTTCTCAGAAACCACAG	\
pkd1l1bns394 wild-type specific	TTGAAGAGGCTGACCCAGGTATC	AAGGGTCTTCTCAGAAACCACCA	\
piezo1bns340 mutant specific	GAGCTTCGAGCTGTGATGGTT	TTCTGTTTCCCGGCTACACTTGATG	\
piezo1bns340 wild-type specific	GCATCTACTTCACTTTGTCAGCG	TGTGGTGTCTGTCCAAACCCAG	\
piezo2abns367 mutant specific	TTCAGGTTCCGGTTGGTGCCGACG	TTCTCGGACTCTCTCCAGCACTTG	\
piezo2abns367 wild-type specific	TTCCGGTTGGTGCCGTTCCTGAC	TTCTCGGACTCTCTCCAGCACTTG	\
camk2g1bns508 mutant specific	GTGCCTTCTCCGTGTCAAC	AGCATCTTCATCCCATTGCAC	\
camk2g1bns508 wild-type specific	CGCTGGAACCATTTCTTCAAAGC	TTTCACACATCTCCGCACCAC	\
camk2g2bns509 mutant specific	TTGCATCAATCAGATCCTGGAGCG	AACTGCCACAGACATTCTCTGG	\
camk2g2bns509 wild-type specific	CTCTGTTCCTGCAAAGCTCATATCC	TGGATGTGGCTGACGCTTTCC	\
In situ hybridization	Forward primer (5'-3') T3 promoter	Reverse primer (5'-3') T7 promoter
piezo1 probe	cgcaattaaccctcactaaagggTCTTCATCATCAAGTGTAGCCGGG	cgctaatacgactcactatagggATCATGGTCTCTGGAGAGCGATAG	\
piezo2a probe	cgcaattaaccctcactaaagggCGCTCACATCTTTGTGCTCAAGTG	cgctaatacgactcactatagggGAGCGGTACAGGAAGATCAGTTTG	\
klf2a probe	cgcaattaaccctcactaaagggGAGAACAGGTGGAAGGATGAACTG	cgctaatacgactcactatagggTCATATGAAGGGCGAGATGGTC	\
klf2b probe	cgcaattaaccctcactaaagggAAGCTCTGGGAGGATAGATGGAAG	cgctaatacgactcactatagggAGAAGGCACGTTCACACAGG	\
Construct	Forward primer (5'-3') vector overhangs	Reverse primer (5'-3') vector overhangs
zcamk2g1 cDNA amplificaton	caggatcccatcgatccacATGGCTACAATTGTAACCTCGACC	tatagttctagaggctcgagTCACTGTAATGGGGCAGCTG	\
zcamk2g1 T287D insertion	GTCCATGATGCACCGTCAAGAGGACGTGGAGTGCTTGCGCAAGTTCAAC	CTCTTGACGGTGCATCATGGAC	\
hCAMK2G T287D amplification	caggatcccatcgatccacATGGCCACCACCGCCACCTGCACCCGTTTC	tatagttctagaggctcgagTCACTGCAGCGGTGCGGCAG	\
klf2a cDNA amplificaton	caggatcccatcgatccacATGGCTTTGAGTGGAACGATTTTACC	tatagttctagaggctcgagCTACATATGACGTTTCATATGAAGGGC	\
klf2a insertion in 5XUAS:p2a-dtomato	cgaattagatctgtcgacgaattcATGGCTTTGAGTGGAACGATTTTACC	gaaaaattagtagcaccagaacccatatgCATATGACGTTTCATATGAAGGGCG	\
RT-qPCR target	Forward primer (5'-3')	Reverse primer (5'-3')
eef1b2	ATCTGTTTGGCTCCGATGAG	CAGGCTTCTTTGCCTTCTTG	\
klf2a	GCTGGGAGAACAGGTGGAAGGATG	ATGCCGAGTCCGAGATTGTC	\
klf2b	AGCTCTGGGAGGATAGATGGAAG	TCGGAGTGGGAGATGAACTC	\
pkd1a	TGTCAGCTACAAACACAGCTCG	AAGCTGCTCCACTGACACCTTAC	\
pkd1l1	CTGGGGAAACAGAGTCGTCTGG	AAGGGTCTTCTCAGAAACCACCA	\
pkd2	AGTTCCAAGTGCTTGTGCGC	TAACCAACCTGTCCATCTGC	\
piezo1	CCAGAGTTTCATTTGGAGAGTCCTG	GTCGTCTTTCCTAACACCAAACCAG	\
piezo2a	ACCGCTCCATCCTCAAGTGTTAC	CTTGACTGCTGTTTTCTGGCCAAG	\
RT-qPCR target (Fig. 5i-j)	Sample	Ct values
eef1b2	AB 1	28.918	\
eef1b2	AB 2	28.6105	\
eef1b2	AB 3	28.5704	\
eef1b2	pkd1l1-/-1	30.7564	\
eef1b2	pkd1l1-/-2	30.7918	\
eef1b2	pkd1l1-/-3	30.7894	\
eef1b2	pkd1l1-/-;pkd1a-/-;pkd2-/-1	29.1606	\
eef1b2	pkd1l1-/-;pkd1a-/-;pkd2-/-2	29.1869	\
eef1b2	pkd1l1-/-;pkd1a-/-;pkd2-/-3	29.1365	\
klf2a	AB 1	33.7162	\
klf2a	AB 2	33.3253	\
klf2a	AB 3	33.5604	\
klf2a	pkd1l1-/-1	35.443	\
klf2a	pkd1l1-/-2	35.5107	\
klf2a	pkd1l1-/-3	35.9116	\
klf2a	pkd1l1-/-;pkd1a-/-;pkd2-/-1	32.9121	\
klf2a	pkd1l1-/-;pkd1a-/-;pkd2-/-2	32.5154	\
klf2a	pkd1l1-/-;pkd1a-/-;pkd2-/-3	32.4561	\
klf2b	AB 1	34.8474	\
klf2b	AB 2	34.6377	\
klf2b	AB 3	35.2353	\
klf2b	pkd1l1-/-1	36.0819	\
klf2b	pkd1l1-/-2	36.1902	\
klf2b	pkd1l1-/-3	36.1026	\
klf2b	pkd1l1-/-;pkd1a-/-;pkd2-/-1	33.8297	\
klf2b	pkd1l1-/-;pkd1a-/-;pkd2-/-2	34.1234	\
klf2b	pkd1l1-/-;pkd1a-/-;pkd2-/-3	34.254	\
eef1b2	AB 1	29.8762	\
eef1b2	AB 2	29.9129	\
eef1b2	AB 3	30.067	\
eef1b2	pkd1a-/-1	30.6034	\
eef1b2	pkd1a-/-2	31.21	\
eef1b2	pkd1a-/-3	30.8506	\
eef1b2	pkd2-/-1	30.2655	\
eef1b2	pkd2-/-2	29.9283	\
eef1b2	pkd2-/-3	30.7349	\
eef1b2	pkd1a-/-;pkd2-/-1	30.3041	\
eef1b2	pkd1a-/-;pkd2-/-2	30.3327	\
eef1b2	pkd1a-/-;pkd2-/-3	30.4015	\
eef1b2	piezo2a-/-pkd1a-/-1	28.5821	\
eef1b2	piezo2a-/-pkd1a-/-2	28.8959	\
eef1b2	piezo2a-/-pkd1a-/-3	28.5905	\
klf2a	AB 1	34.7849	\
klf2a	AB 2	34.053	\
klf2a	AB 3	34.8398	\
klf2a	pkd1a-/-1	35.4485	\
klf2a	pkd1a-/-2	35.6552	\
klf2a	pkd1a-/-3	35.5972	\
klf2a	pkd2-/-1	34.8816	\
klf2a	pkd2-/-2	34.6499	\
klf2a	pkd2-/-3	35.356	\
klf2a	pkd1a-/-;pkd2-/-1	33.3444	\
klf2a	pkd1a-/-;pkd2-/-2	33.5588	\
klf2a	pkd1a-/-;pkd2-/-3	33.7345	\
klf2a	piezo2a-/-pkd1a-/-1	32.0442	\
klf2a	piezo2a-/-pkd1a-/-2	32.2002	\
klf2a	piezo2a-/-pkd1a-/-3	32.0714	\
klf2b	AB 1	35.5312	\
klf2b	AB 2	35.1807	\
klf2b	AB 3	36.3053	\
klf2b	pkd1a-/-1	36.6804	\
klf2b	pkd1a-/-2	36.5891	\
klf2b	pkd1a-/-3	36.7147	\
klf2b	pkd2-/-1	35.7587	\
klf2b	pkd2-/-2	35.9826	\
klf2b	pkd2-/-3	37.1931	\
klf2b	pkd1a-/-;pkd2-/-1	35.1821	\
klf2b	pkd1a-/-;pkd2-/-2	34.6503	\
klf2b	pkd1a-/-;pkd2-/-3	34.638	\
klf2b	piezo2a-/-pkd1a-/-1	33.5909	\
klf2b	piezo2a-/-pkd1a-/-2	33.6943	\
klf2b	piezo2a-/-pkd1a-/-3	33.4247	\
RT-qPCR target (Fig. S2b, Fig. S3b)	Sample	Ct values
eef1b2	WT 1	18.235	\
eef1b2	WT 2	18.2222	\
eef1b2	WT 3	18.2372	\
eef1b2	pkd1a-/-1	19.5652	\
eef1b2	pkd1a-/-2	19.3276	\
eef1b2	pkd1a-/-3	19.0655	\
pkd1a	WT 1	24.7752	\
pkd1a	WT 2	25.2221	\
pkd1a	WT 3	25.1414	\
pkd1a	pkd1a-/-1	25.6717	\
pkd1a	pkd1a-/-2	25.5967	\
pkd1a	pkd1a-/-3	25.7336	\
pkd1l1	WT 1	31.5111	\
pkd1l1	WT 2	31.4727	\
pkd1l1	WT 3	31.5935	\
pkd1l1	pkd1a-/-1	31.3679	\
pkd1l1	pkd1a-/-2	31.2688	\
pkd1l1	pkd1a-/-3	30.7341	\
pkd2	WT 1	23.3824	\
pkd2	WT 2	23.7798	\
pkd2	WT 3	23.809	\
pkd2	pkd1a-/-1	24.3859	\
pkd2	pkd1a-/-2	24.5726	\
pkd2	pkd1a-/-3	24.2512	\
piezo1	WT 1	24.835	\
piezo1	WT 2	25.1881	\
piezo1	WT 3	25.1585	\
piezo1	pkd1a-/-1	26.4133	\
piezo1	pkd1a-/-2	26.1443	\
piezo1	pkd1a-/-3	25.6866	\
piezo2a	WT 1	24.2633	\
piezo2a	WT 2	24.3117	\
piezo2a	WT 3	24.6639	\
piezo2a	pkd1a-/-1	25.1905	\
piezo2a	pkd1a-/-2	25.1499	\
piezo2a	pkd1a-/-3	25.1364	\
