# Supplementary material for: Multiple pkd and piezo gene family members are required for atrioventricular valve formation
Source: Nat Commun. 2023 Jan 13;14:214. doi: 10.1038/s41467-023-35843-3 (PMC9839778; doi:10.1038/s41467-023-35843-3)
Supplement: Supplementary file 14 — Source Data [file 41467_2023_35843_MOESM14_ESM.xlsx]

## Sheet: Figure 1g
Figure 1g
	WT 54 hpf			WT 78 hpf			WT 102 hpf
Nb	Anterograde (%)	No flow (%)	Retrograde (%)	Anterograde (%)	No flow (%)	Retrograde (%)	Anterograde (%)	No flow (%)	Retrograde (%)
1	59.4	0	40.6	55.45	26.24	18.32	24.89	75.11	0
2	50.54	5.38	44.09	48.37	28.14	23.49	25.35	74.65	0
3	43.35	0	56.65	45.41	34.59	20	24.89	75.11	0
4	52.81	7.19	40	49.6	40.11	10.29	27.98	72.02	0
5	49.01	0	50.99	46.9	35.24	17.87	32.14	67.86	0
6	67.5	0	32.5	44.13	38.41	17.46	32.51	67.49	0
7	55.31	0	44.69	45.82	39.19	14.99	34.92	65.08	0
8	55.77	9.98	34.25	49.59	38.29	12.12	35.45	60.45	4.09
9	61.45	0	38.55	54.62	28.97	16.41	27.27	72.73	0
10	56.66	4.77	38.57	48.65	36.12	15.23	38.22	51.11	10.67
11	36.29	40.86	22.85	43.35	42.41	14.24	37.23	62.77	0
12	47.05	28.18	24.77	52.17	22.28	25.54	26.58	73.42	0
13	56.52	0	43.48	38.02	48.24	13.74	30.91	69.09	0
14	49.47	0	50.53	47.7	33.05	19.25	28.84	71.16	0
15	45.73	7.58	46.68	58.4	18.28	23.32	29.05	70.95	0
16	62.57	0	37.43	61.25	15.81	22.94	28.22	71.78	0
17	52.29	24.4	23.31	52.57	5.37	42.06	39.88	60.12	0
18	54.21	18.07	27.72	50.92	35.32	13.76	32.41	67.59	0
19	39.18	0	60.82	39.93	30.2	29.87	29.77	70.23	0
20	56.56	0	43.44	43.43	5.63	50.94	40.22	38.38	21.4
21	42.2	0	57.8	51.16	0	48.84	33.98	0	66.02
22	41.22	10	48.78	48.47	0	51.53	29.12	52.11	18.77
23	60.24	14.29	25.47	50.78	0	49.22	40.59	39.75	19.67
24	59.54	0	40.46	48.46	26.48	25.06	33.47	66.53	0
25	46.07	0	53.93	47.01	29.09	23.9	37.76	35.27	26.97
26	60.36	0	39.64	54.73	20.15	25.12	33.7	55.68	10.62
27	47.24	0	52.76	57.48	10.05	32.48	40.93	44.79	14.29
28	63.01	0	36.99	52.51	0	47.49	36.76	43.48	19.76
29	64.78	0	35.22	50.71	0	49.29	40.89	18.22	40.89
30	58.35	0	41.65	35.59	0	64.41	43.88	41.35	14.77
31	58.51	0	41.49	35.83	11.84	52.34	43.37	0	56.63
32	69.1	0	30.9	45.17	45.45	9.37	37.82	62.18	0
33	51.02	0	48.98	38.46	0	61.54	33	67	0
34	57.71	0	42.29	38.58	0	61.42	31.96	68.04	0
35	68.48	0	31.52	26.56	36.56	36.88	35.52	54.63	9.85
36	56.86	0	43.14	35.19	6.17	58.64	27.1	47.98	24.92
37	66.02	0	33.98	37.17	6.91	55.92	39.35	36.45	24.19
38	61.42	0	38.58	30.38	37.66	31.96	28.78	57.27	13.95
39	33.43	34.73	31.84	33.81	0	66.19	32.01	59.08	8.91
40	55.97	0	44.03	29.17	26.89	43.94	30.74	69.26	0
41	53.7	0	46.3	29.87	36.36	33.77	38.29	61.71	0
42	49.41	0	50.59	37.54	0	62.46	33.78	27.76	38.46
43	48.48	0	51.52	32.26	0	67.74	32.74	17.86	49.4
44	64.49	0	35.51	33.92	32.86	33.22	38.67	45.7	15.63
45	59.96	0	40.04	31.18	58.78	10.04	35.84	40.27	23.89
46	38.94	0	61.06	31	54.24	14.76	35.63	45.62	18.75
47	47.13	0	52.87	42.07	43.69	14.24	35.39	42.21	22.4
48	36.63	0	63.37	39.47	45.86	14.66	37.79	30.1	32.11
49	70	0	30	28.62	56.21	15.17	31.79	64.64	3.57
50	58.93	0	41.07	29.31	63.45	7.24	33.87	36.13	30
51	46.87	0	53.13	21.89	73.06	5.05	38.51	43.24	18.24
52	45.45	0	54.55	24.46	66.06	9.48	33.45	59.46	7.09
53	44.29	0	55.71	36.36	25.32	38.31	39.43	28.71	31.86
54	59.75	0	40.25	29.55	62.69	7.76	38.51	40.45	21.04
55	62.89	0	37.11	42.73	25.17	32.1	37.23	62.77	0
56	51.93	0	48.07	50.5	25.95	23.55	27.09	72.91	0
57	54.88	0	45.12	40.57	35.31	24.12	32.77	51.35	15.88
58	55.6	22.78	21.62	39.76	42.65	17.59	30.38	50.85	18.77
59	54.42	30.07	15.51	39	0	61	32.7	67.3	0
60	52.26	0	47.74	50.11	30.95	18.95	32.2	63.05	4.75
61	42.81	0	57.19	40.15	37.41	22.44	32.44	67.56	0
62	62.9	0	37.1	45.37	26.87	27.75	26.26	73.74	0
63	51.73	0	48.27	51.84	19.59	28.57	33.33	66.67	0
64				41.67	26.85	31.48	35.43	53.97	10.6
65				38.3	17.99	43.7	27.24	72.76	0
66				43.95	34.08	21.97	42.68	38.54	18.79
67				38.96	0	61.04	35.19	41.48	23.33
68				53.21	20.5	26.29	26.72	73.28	0
69				47.14	0	52.86	20.75	79.25	0
70				54.6	12.2	33.21	35.11	39.72	25.18
71				45.26	39.47	15.26	25.6	71.33	3.07
72				52.82	8.77	38.41	24.59	57.38	18.03
73				41.9	0	58.1	32.93	44.31	22.75
74				53.32	26.76	19.92	34.88	0	65.12
75				42.06	26.62	31.32	26.52	55.56	17.92
76				32.25	46.75	21	26.8	73.2	0
77				44.88	48.48	6.65	28.43	71.57	0
78				41.23	0	58.77	29.25	40.14	30.61
79				40.3	29.85	29.85	26.54	57.72	15.74
80				45.62	13.82	40.55	33.76	59.49	6.75
81				44.37	28.26	27.37	24.24	75.76	0
82				44.84	0	55.16	28.89	71.11	0
83				43.7	35.29	21.01	26.3	51.95	21.75
84				42.89	0	57.11	28.37	71.63	0
85				47.36	23.68	28.97	25.32	74.68	0
86				50.53	0	49.47	33.13	66.87	0
87				48.24	0	51.76	23.18	64.71	12.11
88				26.29	62.75	10.96	34.95	41.87	23.18
89				40.43	32.35	27.22	32	50.46	17.54
90				52.46	21.92	25.62	31.28	56.4	12.32
91				36.2	49.85	13.95	39.73	40.75	19.52
92				52.71	20.24	27.06	30.61	51.02	18.37
93				38.61	61.39	0	33	16.83	50.17
94				42.26	31.55	26.19	24.35	65.91	9.74
95				36.55	36.21	27.24	30.5	0	69.5
96				38.71	0	61.29	28.48	71.52	0
97				39.1	48.06	12.84	26.96	73.04	0
98				38.31	37.99	23.7	38.1	49.4	12.5
99				51.54	27.45	21.01	27.1	72.9	0
100				39.62	60.38	0	32.82	62.27	4.91
101				45.45	24.5	30.05	35.35	28.7	35.95
102				44.24	28.18	27.58	33.02	23.81	43.17
103				41.67	28.27	30.06	31.25	68.75	0
104				35.87	38.41	25.71	30.29	69.71	0
105				46	26	28	21.45	78.55	0
106				33.33	38.23	28.44	32.07	17.59	50.34
107				41.96	30.28	27.76	22.73	77.27	0
108				37.87	17.28	44.85	20.7	79.3	0
109				38.22	33.62	28.16	29.9	48.45	21.65
110				41.98	12.04	45.99	28.22	71.78	0
111				42.59	45.37	12.04	35.57	39.26	25.17
112				42.6	38.46	18.93	29.7	70.3	0
113				44.16	5.41	50.43	38.14	9.29	52.56
114				39.66	25.5	34.84	24.24	71.38	4.38
115				34.52	23.23	42.26	23.84	76.16	0
116				34.27	34.27	31.46	25.68	70.95	3.38
117				43.43	40.06	16.51	39.41	32.9	27.69
118				37.5	34.3	28.2	34.47	43.34	22.18
119				39.01	34.06	26.94	24.64	75.36	0
120				31.51	16.71	51.78	37.66	33.77	28.57
121				39.28	38.5	22.22	25.41	67.99	6.6
122				28.98	42.9	28.12	19.7	80.3	0
123				27.45	40.62	31.93	16.67	83.33	0
124				40.75	26.81	32.44	28.16	71.84	0
125				34.2	33.62	32.17	24.41	75.59	0
126				29.66	51.41	18.93	22.22	58.42	19.35
127				36.14	13.61	50.25	36.49	28.42	35.09
128				41.6	16.54	41.86	24.51	63.81	11.67
129				46.9	27.82	25.29	23.32	76.68	0
130				41.64	31.09	27.27	20.22	79.78	0
131				38.87	19.44	41.69	21.58	78.42	0
132				31.41	32.85	35.73	21.37	78.63	0
133				40.62	33.81	25.57	18.43	81.57	0
134				41.24	25.42	33.33	48.24	51.76	0
135				37.29	24.29	38.42	20.16	79.84	0
136				26.78	70.22	3.01	16.15	83.85	0
137				34.72	40.06	25.22	26.59	73.41	0
138				33.23	34.73	32.04	18.67	81.33	0
139				41.11	27.32	31.56	21.22	78.78	0
140				32.66	0	67.34	18.15	81.85	0
141				40.41	35.99	23.6	22.98	77.02	0
142				36.84	37.77	25.39	19.17	80.83	0
143				39.17	32.48	28.34	19.71	64.87	15.41
144				44.8	29.33	25.87	48.11	51.89	0
145				27.91	39.87	32.23	35.37	64.63	0
146				42.57	26.4	31.02	29.73	70.27	0
147				20.68	54.24	25.08	18.48	81.52	0
148				42.26	22.62	35.12	24.03	75.97	0
149				40.68	23.39	35.93	55.21	44.79	0
150				45.34	28.94	25.72	44.63	55.37	0
151				51.02	23.36	25.62	35.56	64.44	0
152				46.94	12.22	40.83	37.95	62.05	0
153				35.56	43.49	20.95	19.6	80.4	0
154				35.97	15.82	48.21	49.73	26.86	23.4
155				39.38	0	60.62	34.84	65.16	0
156				37.54	25.61	36.84	39.08	32.76	28.16
157				39.35	45.16	15.48	47.02	32.94	20.05
158				34.3	40.45	25.24	33.03	66.97	0
159				27.47	26.75	45.78	30.28	69.72	0
160				31.91	48.4	19.68	41.69	58.31	0
161				25.19	64.34	10.47	44.53	55.47	0
162				26.82	69.77	3.41	45.03	34.29	20.68
163				36.2	14.94	48.86	42.12	57.88	0
164				36.27	27.47	36.27	43.95	34.47	21.58
165				32.89	49.47	17.63	38.44	42.71	18.84
166				31.1	38.87	30.03	41.78	32.64	25.59
167				43.05	0	56.95	34.87	65.13	0
168				37.72	22.33	39.95	43.15	56.85	0
169				36.48	31.27	32.26	43.47	17.81	38.72
170				38.93	20.19	40.88	45.03	34.88	20.09
171				36.13	27.45	36.41	43.93	47.09	8.98
172				50.83	31.21	17.97	29.98	70.02	0
173				31.1	65.68	3.22	48.19	34.39	17.42
174				43.52	30.56	25.92	41	36.01	22.99
175				37.07	36.59	26.34	31.56	51.4	17.04
176				37.63	38.38	23.99	33.33	39.04	27.63
177				35.89	40.35	23.76	42.61	35.07	22.32
178				38.39	20.17	41.43	33.61	66.39	0
179				35.59	39.12	25.29	48.89	39.17	11.94
180				32.55	29.43	38.02	34.94	65.06	0
181				34.64	49.74	15.63	40.63	59.37	0
182				33.95	36.84	29.21	34.76	28.97	36.27
183				37.53	10.83	51.64	23.95	76.05	0
184				22.8	46.15	31.04	29.84	70.16	0
185				39.02	28.78	32.2	26.76	73.24	0
186				35.04	25.06	39.9	27.24	72.76	0
187				46.34	31.01	22.65	28.53	71.47	0
188				34.06	40.22	25.72	26.71	41.78	31.51
189				34.56	29.78	35.66	27.86	72.14	0
190				35.71	0	64.29	21.63	78.37	0
191				35.19	28.92	35.89	27.47	72.53	0
192				29.41	0	70.59	27.81	72.19	0
193				27.57	46.51	25.91	30.14	69.86	0
194				29.65	38.37	31.98	29.93	70.07	0
195				35.13	36.92	27.96	25	75	0
196				41.72	23.79	34.48	24.04	75.96	0
197				30.77	31.47	37.76	26.89	73.11	0
198				25.5	37.85	36.65
199				35.06	30.74	34.2
200				32.18	36.02	31.8
201				32.08	23.4	44.53
202				39.4	17.88	42.72
203				40.88	42.54	16.57
204				28.84	24.76	46.39
205				40.98	35.79	23.22
206				39.34	34.83	25.83
207				42.55	32.98	24.47
208				32.47	23.7	43.83
209				38.66	41.86	19.48
210				43.24	35.14	21.62
211				34.42	34.09	31.49
212				29.89	28.41	41.7
213				28.09	30.77	41.14
214				36.14	33.02	30.84
215				44.91	28.14	26.95
216				33.9	25.42	40.68
217				41.23	5.57	53.2
218
219
220
221
222
223
224
225
226
227
228
229
230
231
232
233
234
235
236
237
238
239
240
241
242
243
244
245
246
247
248
249
250

## Sheet: Figure 1h
Figure 1g
	WT			pkd1ahu5855-/-			pkd1abns507-/-			klf2a-/-; klf2b-/-
Nb	Anterograde (%)	No flow (%)	Retrograde (%)	Anterograde (%)	No flow (%)	Retrograde (%)	Anterograde (%)	No flow (%)	Retrograde (%)	Anterograde (%)	No flow (%)	Retrograde (%)
1	55.45	26.24	18.32	47.18	36.46	16.35	29.33	25.8	44.88	45.41	6.38	48.21
2	48.37	28.14	23.49	43.03	0	56.97	14.79	40	45.21	39.3	0	60.7
3	45.41	34.59	20	47.12	28.27	24.61	41.04	18.21	40.75	45.56	0	54.44
4	49.6	40.11	10.29	44.23	0	55.77	36.16	6.21	57.63	48.07	0	51.93
5	46.9	35.24	17.87	44.54	34.7	20.77	34.53	0	65.47	42.73	41.14	16.14
6	44.13	38.41	17.46	50.91	20.89	28.2	36.18	4.27	59.54	32.64	33.16	34.2
7	45.82	39.19	14.99	53.85	24.62	21.54	36.8	0	63.2	40.91	0	59.09
8	49.59	38.29	12.12	52.99	0	47.01	30.92	33.57	35.51	42.96	0	57.04
9	54.62	28.97	16.41	56.02	0	43.98	30.87	16.07	53.06	49.12	37.44	13.44
10	48.65	36.12	15.23	40.81	13.45	45.74	41.12	15.65	43.22	54.15	19.76	26.09
11	43.35	42.41	14.24	50.8	0	49.2	36.16	2.23	61.61	46.05	23.95	30
12	52.17	22.28	25.54	31.42	0	68.58	30.58	26.17	43.25	31.23	37.27	31.5
13	38.02	48.24	13.74	39.4	0	60.6	35.95	39.46	24.59	52.52	30.25	17.23
14	47.7	33.05	19.25	32.79	39.61	27.6	32.22	30.09	37.69	33.42	29.68	36.91
15	58.4	18.28	23.32	34.51	0	65.49	39.41	37.94	22.65	31.06	45.39	23.55
16	61.25	15.81	22.94	37.95	21.78	40.26	36.27	0	63.73	35.16	47.1	17.74
17	52.57	5.37	42.06	23.1	76.9	0	45.01	8.27	46.72	31.56	39.01	29.43
18	50.92	35.32	13.76	33.45	48.75	17.79	37.76	32.91	29.34	33.11	0	66.89
19	39.93	30.2	29.87	22.51	77.49	0	31.16	0	68.84	42.4	17.25	40.35
20	43.43	5.63	50.94	24.56	64.21	11.23				35.05	34.28	30.67
21	51.16	0	48.84	33.68	23.91	42.42				44.71	0	55.29
22	48.47	0	51.53	42.33	0	57.67				22.51	52.42	25.07
23	50.78	0	49.22	42.86	0	57.14				40.77	0	59.23
24	48.46	26.48	25.06	52.46	23.94	23.59
25	47.01	29.09	23.9	42.3	16.55	41.15
26	54.73	20.15	25.12	41.84	0	58.16
27	57.48	10.05	32.48	36.93	15.57	47.51
28	52.51	0	47.49	38.96	36.36	24.68
29	50.71	0	49.29	53.74	30.61	15.65
30	35.59	0	64.41	39.94	0	60.06
31	35.83	11.84	52.34	33.84	0	66.16
32	45.17	45.45	9.37	45.94	20.79	33.27
33	38.46	0	61.54
34	38.58	0	61.42
35	26.56	36.56	36.88
36	35.19	6.17	58.64
37	37.17	6.91	55.92
38	30.38	37.66	31.96
39	33.81	0	66.19
40	29.17	26.89	43.94
41	29.87	36.36	33.77
42	37.54	0	62.46
43	32.26	0	67.74
44	33.92	32.86	33.22
45	31.18	58.78	10.04
46	31	54.24	14.76
47	42.07	43.69	14.24
48	39.47	45.86	14.66
49	28.62	56.21	15.17
50	29.31	63.45	7.24
51	21.89	73.06	5.05
52	24.46	66.06	9.48
53	36.36	25.32	38.31
54	29.55	62.69	7.76
55	42.73	25.17	32.1
56	50.5	25.95	23.55
57	40.57	35.31	24.12
58	39.76	42.65	17.59
59	39	0	61
60	50.11	30.95	18.95
61	40.15	37.41	22.44
62	45.37	26.87	27.75
63	51.84	19.59	28.57
64	41.67	26.85	31.48
65	38.3	17.99	43.7
66	43.95	34.08	21.97
67	38.96	0	61.04
68	53.21	20.5	26.29
69	47.14	0	52.86
70	54.6	12.2	33.21
71	45.26	39.47	15.26
72	52.82	8.77	38.41
73	41.9	0	58.1
74	53.32	26.76	19.92
75	42.06	26.62	31.32
76	32.25	46.75	21
77	44.88	48.48	6.65
78	41.23	0	58.77
79	40.3	29.85	29.85
80	45.62	13.82	40.55
81	44.37	28.26	27.37
82	44.84	0	55.16
83	43.7	35.29	21.01
84	42.89	0	57.11
85	47.36	23.68	28.97
86	50.53	0	49.47
87	48.24	0	51.76
88	26.29	62.75	10.96
89	40.43	32.35	27.22
90	52.46	21.92	25.62
91	36.2	49.85	13.95
92	52.71	20.24	27.06
93	38.61	61.39	0
94	42.26	31.55	26.19
95	36.55	36.21	27.24
96	38.71	0	61.29
97	39.1	48.06	12.84
98	38.31	37.99	23.7
99	51.54	27.45	21.01
100	39.62	60.38	0
101	45.45	24.5	30.05
102	44.24	28.18	27.58
103	41.67	28.27	30.06
104	35.87	38.41	25.71
105	46	26	28
106	33.33	38.23	28.44
107	41.96	30.28	27.76
108	37.87	17.28	44.85
109	38.22	33.62	28.16
110	41.98	12.04	45.99
111	42.59	45.37	12.04
112	42.6	38.46	18.93
113	44.16	5.41	50.43
114	39.66	25.5	34.84
115	34.52	23.23	42.26
116	34.27	34.27	31.46
117	43.43	40.06	16.51
118	37.5	34.3	28.2
119	39.01	34.06	26.94
120	31.51	16.71	51.78
121	39.28	38.5	22.22
122	28.98	42.9	28.12
123	27.45	40.62	31.93
124	40.75	26.81	32.44
125	34.2	33.62	32.17
126	29.66	51.41	18.93
127	36.14	13.61	50.25
128	41.6	16.54	41.86
129	46.9	27.82	25.29
130	41.64	31.09	27.27
131	38.87	19.44	41.69
132	31.41	32.85	35.73
133	40.62	33.81	25.57
134	41.24	25.42	33.33
135	37.29	24.29	38.42
136	26.78	70.22	3.01
137	34.72	40.06	25.22
138	33.23	34.73	32.04
139	41.11	27.32	31.56
140	32.66	0	67.34
141	40.41	35.99	23.6
142	36.84	37.77	25.39
143	39.17	32.48	28.34
144	44.8	29.33	25.87
145	27.91	39.87	32.23
146	42.57	26.4	31.02
147	20.68	54.24	25.08
148	42.26	22.62	35.12
149	40.68	23.39	35.93
150	45.34	28.94	25.72
151	51.02	23.36	25.62
152	46.94	12.22	40.83
153	35.56	43.49	20.95
154	35.97	15.82	48.21
155	39.38	0	60.62
156	37.54	25.61	36.84
157	39.35	45.16	15.48
158	34.3	40.45	25.24
159	27.47	26.75	45.78
160	31.91	48.4	19.68
161	25.19	64.34	10.47
162	26.82	69.77	3.41
163	36.2	14.94	48.86
164	36.27	27.47	36.27
165	32.89	49.47	17.63
166	31.1	38.87	30.03
167	43.05	0	56.95
168	37.72	22.33	39.95
169	36.48	31.27	32.26
170	38.93	20.19	40.88
171	36.13	27.45	36.41
172	50.83	31.21	17.97
173	31.1	65.68	3.22
174	43.52	30.56	25.92
175	37.07	36.59	26.34
176	37.63	38.38	23.99
177	35.89	40.35	23.76
178	38.39	20.17	41.43
179	35.59	39.12	25.29
180	32.55	29.43	38.02
181	34.64	49.74	15.63
182	33.95	36.84	29.21
183	37.53	10.83	51.64
184	22.8	46.15	31.04
185	39.02	28.78	32.2
186	35.04	25.06	39.9
187	46.34	31.01	22.65
188	34.06	40.22	25.72
189	34.56	29.78	35.66
190	35.71	0	64.29
191	35.19	28.92	35.89
192	29.41	0	70.59
193	27.57	46.51	25.91
194	29.65	38.37	31.98
195	35.13	36.92	27.96
196	41.72	23.79	34.48
197	30.77	31.47	37.76
198	25.5	37.85	36.65
199	35.06	30.74	34.2
200	32.18	36.02	31.8
201	32.08	23.4	44.53
202	39.4	17.88	42.72
203	40.88	42.54	16.57
204	28.84	24.76	46.39
205	40.98	35.79	23.22
206	39.34	34.83	25.83
207	42.55	32.98	24.47
208	32.47	23.7	43.83
209	38.66	41.86	19.48
210	43.24	35.14	21.62
211	34.42	34.09	31.49
212	29.89	28.41	41.7
213	28.09	30.77	41.14
214	36.14	33.02	30.84
215	44.91	28.14	26.95
216	33.9	25.42	40.68
217	41.23	5.57	53.2
218
219
220
221
222
223
224
225
226
227
228
229
230
231
232
233
234
235
236
237
238
239
240
241
242
243
244
245
246
247
248
249
250

## Sheet: Figure 1k
Figure 1k
	WT			pkd1a-/-
n	Elongated superior valve (%)		n	Elongated superior valve (%)
104	86.54		32	65.63

## Sheet: Figure 1n
Figure 1n
	WT	pkd1a-/-
Nb	Elongated superior valve (nb)	Elongated superior valve (nb)
1	21	18
2	12	12
3	17	11
4	27	21
5	23	23
6	27	27
7	27	19
8	25	15
9	22	23
10	12	13
11	9	13
12	26	13
13	16	13
14	24	20
15	21	14
16	20	11
17	17	28
18	31	36
19	23	33
20	33	32
21	24	34
22	46	33
23	27	34
24	33	38
25	35	29
26	32	43
27	35
28	26
29	33
30	29
31	26
32	29
33	23
34	29
35	25
36	27
37	21
38	30
39	26
40	29
41	30
42	37
43	32
44	35
45	36
46	29
47	29
48	42
49	28
50	28
51	37
52	23
53	38
54	29
55	32
56	17
57	22
58	15
59	21
60	30
61	22
62
63
64
65
66
67
68
69
70
71
72
73
74
75
76
77
78
79
80
81
82
83
84
85
86
87
88
89
90
91
92
93
94
95
96
97
98
99
100
101
102
103
104
105
106
107
108
109
110
111
112
113
114
115
116
117
118
119
120
121
122
123
124
125
126
127
128
129
130
131
132
133
134
135
136
137
138
139
140
141
142
143
144
145
146
147
148
149
150
151
152
153
154
155
156
157
158
159
160
161
162
163
164
165
166
167
168
169
170
171
172
173
174
175
176
177
178
179
180
181
182
183
184
185
186
187
188
189
190
191
192
193
194
195
196
197
198
199
200
201
202
203
204
205
206
207
208
209
210
211
212
213
214
215
216
217
218
219
220
221
222
223
224
225
226
227
228
229
230
231
232
233
234
235
236
237
238
239
240
241
242
243
244
245
246
247
248
249
250

## Sheet: Figure S1f
Figure S1f
	WT atrial diastole	WT atrial systole
Segment	Tube diameter (µm)	Tube diameter (µm)
0	62.485	67.4209
1	66.118	70.0654
2	70.1506	72.6512
3	74.0052	75.3184
4	77.6078	78.2642
5	81.1422	80.9057
6	84.5871	83.113
7	87.9789	85.3126
8	91.0043	87.1399
9	93.9241	88.6315
10	96.9404	89.779
11	99.4927	90.8459
12	101.778	91.7469
13	103.97	92.7136
14	105.804	93.7281
15	107.254	94.6053
16	108.361	95.165
17	109.516	95.8341
18	110.734	96.4909
19	111.806	97.2235
20	112.941	97.7079
21	113.699	98.0777
22	114.221	98.3791
23	114.815	98.5921
24	115.146	98.699
25	115.481	98.2812
26	115.813	97.9307
27	116.226	97.3134
28	116.553	96.5758
29	116.7	96.0036
30	116.827	95.4341
31	117.064	94.811
32	117.276	94.0117
33	117.457	93.4616
34	117.731	92.7804
35	117.649	91.7472
36	117.348	90.6833
37	117.008	89.7218
38	116.576	88.4788
39	116.154	86.7266
40	115.524	84.937
41	114.546	83.0018
42	113.113	80.9392
43	111.478	78.7888
44	109.782	76.715
45	107.579	74.4785
46	105.418	72.1218
47	102.631	69.7823
48	99.4773	67.824
49	96.0058	66.1739
50	92.2238	64.9341
51	88.2608	64.9057
52	83.9974	65.5277
53	79.8088	66.8
54	75.9063	68.33
55	72.6862	69.9032
56	69.8117	71.7778
57	67.3781	73.8749
58	65.9919	76.0195
59	65.9504	78.5167
60	66.7076	81.2142
61	67.6575	83.8468
62	68.4864	86.5245
63	69.3182	88.865
64	70.2905	91.1262
65	71.8162	93.1588
66	73.217	95.3603
67	75.1354	97.2662
68	77.2665	98.6944
69	79.4567	100.111
70	81.6713	101.165
71	83.2908	102.025
72	84.8157	102.628
73	86.3871	103.026
74	87.8298	103.243
75	88.7642	103.331
76	89.2993	103.291
77	90.017	103.369
78	90.3785	103.247
79	90.4758	102.921
80	90.4142	102.254
81	89.8076	101.423
82	89.2489	100.277
83	88.4578	99.0053
84	87.331	97.5055
85	86.0684	95.7853
86	84.716	93.9876
87	82.9561	91.9648
88	81.1254	89.8554
89	78.9639	87.5682
90	76.6303	85.0149
91	74.133	82.0448
92	71.3391	78.775
93	68.4889	75.3755
94	65.065	71.7107
95	61.1938	67.9306
96	57.5026	63.7993
97	53.4781	59.7605
98	49.2713	55.6485
99	45.1699	51.6253
100	40.7994	47.2253

## Sheet: Figure S1g
Figure S1g
	WT atrial diastole	pkd1a-/- atrial diastole	tnnt2a-/- atrial diastole
Segment	Tube diameter (µm)	Tube diameter (µm)	Tube diameter (µm)
0	62.485	55.0037	60.6533
1	66.118	58.5976	64.4738
2	70.1506	62.5716	68.988
3	74.0052	66.7041	73.6916
4	77.6078	70.794	78.1733
5	81.1422	74.8769	82.628
6	84.5871	78.8371	86.9675
7	87.9789	82.5072	91.0751
8	91.0043	86.0894	95.1795
9	93.9241	89.6556	99.2457
10	96.9404	92.9465	103.258
11	99.4927	96.1777	107.088
12	101.778	99.1269	110.734
13	103.97	101.91	114.213
14	105.804	104.434	117.542
15	107.254	106.533	120.51
16	108.361	108.56	123.141
17	109.516	110.484	125.449
18	110.734	112.093	127.634
19	111.806	113.624	129.63
20	112.941	114.725	131.445
21	113.699	115.669	133.039
22	114.221	116.575	134.367
23	114.815	117.359	135.25
24	115.146	117.975	136.185
25	115.481	118.548	137.026
26	115.813	118.849	137.511
27	116.226	119.302	138.057
28	116.553	119.587	138.127
29	116.7	119.728	137.834
30	116.827	119.803	137.227
31	117.064	119.751	136.538
32	117.276	119.681	135.423
33	117.457	119.545	134.309
34	117.731	119.277	132.913
35	117.649	118.753	131.367
36	117.348	118.064	129.574
37	117.008	117.32	127.384
38	116.576	116.54	125
39	116.154	115.454	122.504
40	115.524	114.353	120.074
41	114.546	112.993	117.391
42	113.113	111.331	114.66
43	111.478	109.537	111.656
44	109.782	107.631	108.504
45	107.579	105.327	104.941
46	105.418	102.763	101.034
47	102.631	99.7859	96.8654
48	99.4773	96.6578	92.5816
49	96.0058	93.4836	88.5672
50	92.2238	90.2973	84.6562
51	88.2608	86.8856	80.7327
52	83.9974	83.5118	77.1728
53	79.8088	80.6239	74.4356
54	75.9063	77.8133	71.5285
55	72.6862	75.5534	68.6319
56	69.8117	73.5954	65.7096
57	67.3781	71.9615	63.7618
58	65.9919	70.7902	62.7011
59	65.9504	70.2363	62.82
60	66.7076	69.8665	64.8513
61	67.6575	69.6741	67.3667
62	68.4864	69.6739	70.2692
63	69.3182	70.0266	73.3665
64	70.2905	70.559	76.2815
65	71.8162	71.0979	78.9582
66	73.217	71.9245	81.862
67	75.1354	73.1183	85.0079
68	77.2665	74.6694	87.8357
69	79.4567	76.4991	90.4378
70	81.6713	78.3982	92.7315
71	83.2908	80.0607	94.4413
72	84.8157	81.7273	96.1842
73	86.3871	83.1665	97.3951
74	87.8298	84.5064	98.158
75	88.7642	85.8694	98.5558
76	89.2993	86.9949	98.7462
77	90.017	87.9873	98.4568
78	90.3785	89.0017	98.1998
79	90.4758	89.6208	97.3362
80	90.4142	90.0923	96.3867
81	89.8076	90.1293	95.6242
82	89.2489	89.9176	94.6883
83	88.4578	89.4584	93.3259
84	87.331	88.657	91.8009
85	86.0684	87.6343	90.1544
86	84.716	86.3865	88.3025
87	82.9561	84.9168	86.2977
88	81.1254	82.9473	84.2197
89	78.9639	80.7426	82.141
90	76.6303	78.0991	79.488
91	74.133	75.1957	76.6229
92	71.3391	71.8621	73.2766
93	68.4889	68.5949	69.8493
94	65.065	65.1625	65.8809
95	61.1938	61.3228	61.8933
96	57.5026	57.0915	57.6784
97	53.4781	52.837	53.6376
98	49.2713	48.5582	49.4092
99	45.1699	44.3639	45.2805
100	40.7994	39.8826	40.8943

## Sheet: Figure S1h
Figure S1h
	WT atrial systole	pkd1a-/- atrial systole	tnnt2a-/- atrial systole
Segment	Tube diameter (µm)	Tube diameter (µm)	Tube diameter (µm)
0	67.4209	53.5913	60.6533
1	70.0654	56.352	64.4738
2	72.6512	59.6604	68.988
3	75.3184	62.8875	73.6916
4	78.2642	65.8247	78.1733
5	80.9057	68.5993	82.628
6	83.113	71.3197	86.9675
7	85.3126	73.8389	91.0751
8	87.1399	76.1365	95.1795
9	88.6315	78.2686	99.2457
10	89.779	80.3001	103.258
11	90.8459	82.0632	107.088
12	91.7469	83.6738	110.734
13	92.7136	85.181	114.213
14	93.7281	86.5902	117.542
15	94.6053	87.7407	120.51
16	95.165	88.9462	123.141
17	95.8341	89.9002	125.449
18	96.4909	90.9403	127.634
19	97.2235	91.847	129.63
20	97.7079	92.7435	131.445
21	98.0777	93.2986	133.039
22	98.3791	93.7231	134.367
23	98.5921	93.9863	135.25
24	98.699	94.0939	136.185
25	98.2812	94.0896	137.026
26	97.9307	94.0987	137.511
27	97.3134	93.8196	138.057
28	96.5758	93.4884	138.127
29	96.0036	93.074	137.834
30	95.4341	92.4359	137.227
31	94.811	91.7994	136.538
32	94.0117	90.9185	135.423
33	93.4616	90.0121	134.309
34	92.7804	89.1107	132.913
35	91.7472	87.9319	131.367
36	90.6833	86.6405	129.574
37	89.7218	85.223	127.384
38	88.4788	83.8661	125
39	86.7266	82.1086	122.504
40	84.937	80.2561	120.074
41	83.0018	78.1952	117.391
42	80.9392	76.1922	114.66
43	78.7888	74.1732	111.656
44	76.715	71.9649	108.504
45	74.4785	69.829	104.941
46	72.1218	67.9975	101.034
47	69.7823	66.4924	96.8654
48	67.824	65.2292	92.5816
49	66.1739	64.4115	88.5672
50	64.9341	63.6141	84.6562
51	64.9057	63.1412	80.7327
52	65.5277	63.3751	77.1728
53	66.8	64.2065	74.4356
54	68.33	65.694	71.5285
55	69.9032	67.727	68.6319
56	71.7778	70.0037	65.7096
57	73.8749	72.3288	63.7618
58	76.0195	74.6691	62.7011
59	78.5167	77.1273	62.82
60	81.2142	79.6986	64.8513
61	83.8468	82.2332	67.3667
62	86.5245	84.708	70.2692
63	88.865	87.0389	73.3665
64	91.1262	89.2724	76.2815
65	93.1588	91.3461	78.9582
66	95.3603	93.2556	81.862
67	97.2662	95.2427	85.0079
68	98.6944	97.1929	87.8357
69	100.111	98.9335	90.4378
70	101.165	100.501	92.7315
71	102.025	101.945	94.4413
72	102.628	103.149	96.1842
73	103.026	104.159	97.3951
74	103.243	105.035	98.158
75	103.331	105.621	98.5558
76	103.291	106.035	98.7462
77	103.369	106.089	98.4568
78	103.247	105.923	98.1998
79	102.921	105.512	97.3362
80	102.254	104.943	96.3867
81	101.423	104.221	95.6242
82	100.277	103.156	94.6883
83	99.0053	101.848	93.3259
84	97.5055	100.374	91.8009
85	95.7853	98.6018	90.1544
86	93.9876	96.6534	88.3025
87	91.9648	94.472	86.2977
88	89.8554	91.9856	84.2197
89	87.5682	89.1653	82.141
90	85.0149	86.0722	79.488
91	82.0448	82.9124	76.6229
92	78.775	79.488	73.2766
93	75.3755	75.8708	69.8493
94	71.7107	71.9706	65.8809
95	67.9306	67.8997	61.8933
96	63.7993	63.6853	57.6784
97	59.7605	59.2986	53.6376
98	55.6485	54.7922	49.4092
99	51.6253	50.1789	45.2805
100	47.2253	45.3782	40.8943

## Sheet: Figure S1i
Figure S1i
	WT	pkd1a-/-	klf2a-/-; klf2b-/-
Nb	Heart rate (beats/s)	Heart rate (beats/s)	Heart rate (beats/s)
1	1.8	1.95	1.85
2	1.69	2.2	2.32
3	1.96	1.9	1.7
4	1.92	2.05	1.75
5	1.8	1.98	1.65
6	2.31	1.9	1.88
7	2.09	1.6	1.74
8	2	1.81	1.76
9	1.86	1.9	1.6
10	1.78	1.63	1.44
11	2.3	1.67	1.69
12	1.97	2.19	1.91
13	2.32	2.41	1.53
14	2.09	2.36	1.81
15	1.53	2.56	2.48
16	1.62	2.4	2.34
17	1.63	2.62	2.58
18	1.67	2.59	2.48
19	2.44	2.68	2.12
20	1.95	2.55	1.87
21	1.88	1.87	2.19
22	1.85	1.66	2.07
23	1.88	1.62	2
24	1.72	1.28
25	1.89	1.67
26	1.81	1.72
27	1.7	1.45
28	2.03	1.89
29	2.07	1.65
30	2.14	2.15
31	2.26	2.21
32	2.06	1.44
33	2.24	2.16
34	2.16	2.57
35	2.27	1.99
36	2.24	2.1
37	2.39	2.05
38	2.3	2.37
39	2.59	2.07
40	2.75	1.76
41	2.36	1.75
42	2.41	1.85
43	2.6	1.7
44	2.57	1.62
45	2.6	2
46	2.68	1.96
47	2.35	2.21
48	2.73	2.14
49	2.5	1.88
50	2.5	1.77
51	2.45	1.85
52	2.22
53	2.36
54	2.17
55	1.68
56	1.45
57	1.59
58	1.75
59	1.58
60	1.53
61	1.81
62	1.6
63	1.67
64	1.68
65	1.87
66	1.63
67	1.64
68	1.5
69	1.6
70	1.36
71	1.91
72	1.52
73	1.81
74	1.46
75	1.63
76	1.82
77	2.01
78	1.65
79	1.81
80	1.67
81	1.6
82	1.71
83	2.03
84	1.84
85	1.67
86	1.54
87	1.71
88	1.45
89	1.96
90	1.79
91	2.16
92	1.71
93	2.3
94	2.16
95	2.5
96	2.34
97	2.17
98	2.36
99	2.03
100	1.98
101	1.83
102	2.2
103	2.16
104	2.31
105	2.08
106	2.22
107	2.29
108	2.41
109	2.09
110	2.24
111	2.24
112	2.15
113	2.07
114	2.06
115	2.34
116	2.26
117	2.22
118	2.11
119	2.25
120	1.99
121	1.88
122	2.06
123	2.03
124	1.95
125	2.11
126	2.05
127	1.8
128	1.88
129	1.67
130	2.13
131	2.05
132	2.09
133	2.06
134	2.05
135	2.05
136	1.98
137	2.16
138	2.17
139	1.93
140	2.08
141	2.14
142	2.25
143	2.31
144	1.94
145	2.41
146	2.4
147	2.46
148	2.16
149	2.46
150	2.34
151	1.65
152	1.78
153	2.31
154	1.85
155	2.06
156	2.55
157	2.34
158	2.35
159	1.75
160	1.93
161	1.81
162	1.65
163	1.84
164	1.94
165	1.91
166	1.95
167	1.63
168	1.8
169	1.8
170	1.77
171	2.03
172	1.72
173	1.95
174	1.78
175	1.77
176	1.83
177	1.8
178	1.58
179	2.14
180	1.89
181	1.89
182	1.91
183	1.83
184	2
185	1.77
186	1.77
187	2.53
188	2.63
189	2.67
190	2.73
191	2.53
192	2.37
193	2.41
194	2.11
195	2.6
196	2.5
197	2.54
198	2.89
199	3.14
200	2.78
201	2.74
202	2.41
203	2.01
204	2.28
205	1.98
206	2.18
207	2.58
208	2.36
209	2.11
210	1.96
211	2.36
212	2.68
213	2.43
214	2.26
215	2.17
216	2.46
217	2.02
218
219
220
221
222
223
224
225
226
227
228
229
230
231
232
233
234
235
236
237
238
239
240
241
242
243
244
245
246
247
248
249
250

## Sheet: Figure 2e
Figure 2e
	WT			pkd1a-/-			pkd2-/-			pkd1l1-/-			pkd1a-/-; pkd2-/-			pkd1l1-/-; pkd1a-/-			pkd1l1-/-; pkd2-/-			pkd1l1-/-; pkd1a-/-; pkd2-/-
Nb	Anterograde (%)	No flow (%)	Retrograde (%)	Anterograde (%)	No flow (%)	Retrograde (%)	Anterograde (%)	No flow (%)	Retrograde (%)	Anterograde (%)	No flow (%)	Retrograde (%)	Anterograde (%)	No flow (%)	Retrograde (%)	Anterograde (%)	No flow (%)	Retrograde (%)	Anterograde (%)	No flow (%)	Retrograde (%)	Anterograde (%)	No flow (%)	Retrograde (%)
1	55.45	26.24	18.32	47.18	36.46	16.35	46.63	0	53.37	37.11	50.78	12.11	40.8	19.06	40.13	42.78	0	57.22	41.52	31.65	26.84	35.81	2.65	61.54
2	48.37	28.14	23.49	43.03	0	56.97	61.72	13.92	24.36	25.56	67.67	6.77	46.41	13.73	39.87	36.11	0	63.89	42.16	40.44	17.4	31.71	41.77	26.52
3	45.41	34.59	20	47.12	28.27	24.61	45.75	22.17	32.08	32.05	33.98	33.98	47.71	23.86	28.43	37.44	39.95	22.61	37.82	0	62.18	48.38	0	51.62
4	49.6	40.11	10.29	44.23	0	55.77	43.98	0	56.02	34.7	38.81	26.49	35.03	22.51	42.46	36.75	22.29	40.96	35.23	0	64.77	45.39	40.13	14.47
5	46.9	35.24	17.87	44.54	34.7	20.77	49.54	12.5	37.96	33.45	66.55	0	34.72	50.94	14.34	30.42	69.58	0	36.18	36.76	27.06	39.78	17.37	42.86
6	44.13	38.41	17.46	50.91	20.89	28.2	57.51	18.24	24.25	38.51	38.18	23.31	48.09	0	51.91	40.75	21.25	38	33.05	48.18	18.77	43	0	57
7	45.82	39.19	14.99	53.85	24.62	21.54	58.84	26.01	15.15	29.41	38.04	32.55	55.7	40.72	3.58	47.52	27.41	25.07	44.82	42.86	12.32	37.5	8.93	53.57
8	49.59	38.29	12.12	52.99	0	47.01	49.87	0	50.13	34.5	0	65.5	56.33	24.76	18.9	45.82	23.53	30.65	32.16	0	67.84	42.7	1.08	56.22
9	54.62	28.97	16.41	56.02	0	43.98	49.86	34.16	15.98	33.83	0	66.17	42.61	35.05	22.34	41.74	16.23	42.03	35.5	0	64.5	40.98	59.02	0
10	48.65	36.12	15.23	40.81	13.45	45.74	41.79	32.56	25.65	35.97	20.16	43.87	46.98	53.02	0	42.55	30.73	26.71	43.85	23.2	32.95	36.83	0	63.17
11	43.35	42.41	14.24	50.8	0	49.2	43.18	42.33	14.49	36.54	37.31	26.15	47.06	16.1	36.84	35.8	0	64.2	45.64	5.99	48.38	29.55	0	70.45
12	52.17	22.28	25.54	31.42	0	68.58	55.03	29.33	15.64	31.87	17.95	50.18	32.34	47.31	20.36	37.26	0	62.74	47.81	34.43	17.76	32.03	0	67.97
13	38.02	48.24	13.74	39.4	0	60.6	60.91	17.99	21.1	31.6	0	68.4	48.48	32.51	19.01	31.23	0	68.77	34.39	0	65.61	33.83	36.54	29.63
14	47.7	33.05	19.25	32.79	39.61	27.6	49.58	32.29	18.13	26.89	49.24	23.86	16.76	60.71	22.53	43.19	20.19	36.62				33.51	0	66.49
15	58.4	18.28	23.32	34.51	0	65.49	37.5	31.03	31.47	31.32	33.96	34.72	34.88	52.14	12.99	56.82	14.14	29.03				47.3	0	52.7
16	61.25	15.81	22.94	37.95	21.78	40.26	46.5	34.71	18.79	29.25	33.99	36.76	54.79	17.37	27.84	36.96	0	63.04				26.74	29.94	43.31
17	52.57	5.37	42.06	23.1	76.9	0	44.84	44.52	10.65	28.1	36.36	35.54	14.4	60.94	24.65	42.86	19.64	37.5				34.01	0	65.99
18	50.92	35.32	13.76	33.45	48.75	17.79	18.15	81.85	0	29.67	35.77	34.55	61.08	20.75	18.16	35.11	0	64.89				39.46	0	60.54
19	39.93	30.2	29.87	22.51	77.49	0	45.99	25.62	28.4	29.72	31.73	38.55	10.94	71.03	18.03	37.81	4.66	57.53				49.88	0	50.12
20	43.43	5.63	50.94	24.56	64.21	11.23	36.39	63.61	0	30.57	42.79	26.64	16.62	61.89	21.49	35.37	0	64.63				30.99	0	69.01
21	51.16	0	48.84	33.68	23.91	42.42	47.66	0	52.34	34.11	36.82	29.07	55.53	25.06	19.41	42.43	25.81	31.76				32.3	3.62	64.08
22	48.47	0	51.53	42.33	0	57.67	47.92	39.34	12.74	26.38	49.36	24.26	48.67	0	51.33	38.31	0	61.69				30.36	32.34	37.29
23	50.78	0	49.22	42.86	0	57.14	34.34	52.86	12.79	36.05	38.63	25.32	48.86	17.22	33.92							25.33	50	24.67
24	48.46	26.48	25.06	52.46	23.94	23.59	22.22	77.78	0	17.65	48.32	34.03	45.24	4.23	50.53							41.77	40.05	18.18
25	47.01	29.09	23.9	42.3	16.55	41.15	47.69	36.62	15.69	37.17	22.54	40.29	41.24	42.78	15.98							30.32	27.55	42.13
26	54.73	20.15	25.12	41.84	0	58.16	41.87	28.44	29.69	35.52	28.22	36.25	62.37	16.5	21.13							45.02	0	54.98
27	57.48	10.05	32.48	36.93	15.57	47.51	48.88	3.51	47.6	46.21	29.58	24.21	52.48	0	47.52							43.83	0	56.17
28	52.51	0	47.49	38.96	36.36	24.68	47.39	0	52.61	33.59	31.55	34.86	48.62	20.74	30.65							42	0	58
29	50.71	0	49.29	53.74	30.61	15.65	46.43	43.18	10.39	32.73	37.11	30.15	44.38	13.33	42.29							35.43	41.71	22.86
30	35.59	0	64.41	39.94	0	60.06	39.87	29.41	30.72	35.33	30.25	34.41	51.2	11.06	37.74							44	2.93	53.07
31	35.83	11.84	52.34	33.84	0	66.16	30.43	69.57	0	38.61	24.94	36.45	49.11	0	50.89							38.86	19.02	42.12
32	45.17	45.45	9.37	45.94	20.79	33.27	42.76	0	57.24	41.98	33.25	24.76	45.31	24.93	29.76							37.57	25.14	37.28
33	38.46	0	61.54	29.33	25.8	44.88	40.13	41.07	18.81	31.09	44.28	24.63	47.23	0	52.77
34	38.58	0	61.42	14.79	40	45.21	44.27	35.94	19.79	40.38	38.7	20.91	45.53	5.26	49.21
35	26.56	36.56	36.88	41.04	18.21	40.75	42.81	0	57.19	30.99	32.29	36.72	34.45	49.37	16.18
36	35.19	6.17	58.64	36.16	6.21	57.63	39.8	30.26	29.93	35.34	27.75	36.91	55.58	0	44.42
37	37.17	6.91	55.92	34.53	0	65.47	41.45	51.97	6.58	41.94	32.74	25.32	51.5	11.99	36.51
38	30.38	37.66	31.96	36.18	4.27	59.54	33.93	66.07	0	40.5	24.75	34.75	47.19	0	52.81
39	33.81	0	66.19	36.8	0	63.2	39.05	29.84	31.11	34.49	17.62	47.89	54.41	14.71	30.88
40	29.17	26.89	43.94	30.92	33.57	35.51	43.17	0	56.83	26.84	37.11	36.05	48.26	0	51.74
41	29.87	36.36	33.77	30.87	16.07	53.06	42.36	29.17	28.47	38.4	0	61.6	46.92	5.87	47.21
42	37.54	0	62.46	41.12	15.65	43.22	43.52	41.86	14.62	40.8	29.85	29.35	49.88	0	50.12
43	32.26	0	67.74	36.16	2.23	61.61	32.62	53.55	13.83	40.4	6.98	52.62	46.95	22.26	30.79
44	33.92	32.86	33.22	30.58	26.17	43.25	44.69	45.34	9.97	33.33	24.6	42.06	55.7	31.27	13.03
45	31.18	58.78	10.04	35.95	39.46	24.59	34.22	0	65.78	42.82	20.33	36.84	47.3	29.05	23.65
46	31	54.24	14.76	32.22	30.09	37.69	40.51	36.66	22.83	39.05	17.38	43.57	50.9	0	49.1
47	42.07	43.69	14.24	39.41	37.94	22.65	41.83	0	58.17	33.8	36.62	29.58	42.66	0	57.34
48	39.47	45.86	14.66	36.27	0	63.73	45.81	32.26	21.94	35.62	39.84	24.54	43.59	0	56.41
49	28.62	56.21	15.17	45.01	8.27	46.72	24.76	65.47	9.77	35.83	12.57	51.6	40.61	0	59.39
50	29.31	63.45	7.24	37.76	32.91	29.34	26.15	66.43	7.42	42.22	39.51	18.27	16.77	79.68	3.55
51	21.89	73.06	5.05	31.16	0	68.84	51.67	33.42	14.91	45.67	25.2	29.13	44.85	27.21	27.94
52	24.46	66.06	9.48				42.94	14.96	42.11	37.4	8.49	54.11	47.18	0	52.82
53	36.36	25.32	38.31				35.95	26.8	37.25	31.79	22.55	45.65	40.89	15.46	43.64
54	29.55	62.69	7.76				29.67	46.59	23.74	28.61	35.28	36.11	59.23	0	40.77
55	42.73	25.17	32.1				44	4	52	30.28	34.72	35	42.28	0	57.72
56	50.5	25.95	23.55				44.2	9.66	46.14	32.63	31.74	35.63	50.18	0	49.82
57	40.57	35.31	24.12				13.85	79.65	6.49	38.1	5.88	56.02	56.18	7.3	36.52
58	39.76	42.65	17.59				37.54	0	62.46	36.01	30.06	33.93	43.29	0	56.71
59	39	0	61				19.75	71.75	8.5	41.39	25.38	33.23	47.45	0	52.55
60	50.11	30.95	18.95				35.79	0	64.21	44.03	0	55.97	46.94	0	53.06
61	40.15	37.41	22.44				17.7	82.3	0	48.29	24.57	27.14	42.14	21.07	36.79
62	45.37	26.87	27.75				40.05	52.52	7.43	51.55	0	48.45	54.18	0	45.82
63	51.84	19.59	28.57				39.66	24.36	35.98	49.16	0	50.84	48.8	0	51.2
64	41.67	26.85	31.48				39.12	32.78	28.1	46.77	24.46	28.76	46.72	28.14	25.14
65	38.3	17.99	43.7				39.12	13.17	47.7	41.4	29.45	29.15	51.4	0	48.6
66	43.95	34.08	21.97				38.48	22.79	38.73	46.35	24.74	28.91	48.65	0	51.35
67	38.96	0	61.04				36.47	38.53	25	68.43	2.78	28.79	43.89	56.11	0
68	53.21	20.5	26.29				36.22	37.53	26.25	32.84	54.73	12.43	51.59	0	48.41
69	47.14	0	52.86				46.27	0	53.73	33.96	36.45	29.59	50.65	0	49.35
70	54.6	12.2	33.21				28.91	0	71.09	39.67	13.32	47.01	57.07	0	42.93
71	45.26	39.47	15.26				35.91	22.38	41.71	40.77	32.14	27.08	61.65	0	38.35
72	52.82	8.77	38.41				38.11	32.38	29.51	42.04	21.32	36.64	23.95	76.05	0
73	41.9	0	58.1				34	0	66	42.03	31.88	26.09	39.1	0	60.9
74	53.32	26.76	19.92				43.39	0	56.61	44.44	20.49	35.06	30.8	36.12	33.08
75	42.06	26.62	31.32							37.22	35.96	26.81	40.06	37.31	22.63
76	32.25	46.75	21							43.03	22.26	34.72	34.3	0	65.7
77	44.88	48.48	6.65							48.7	23.83	27.46	30.37	0	69.63
78	41.23	0	58.77							49.86	34.65	15.49	39.14	0	60.86
79	40.3	29.85	29.85							43.8	26.22	29.97	50.88	49.12	0
80	45.62	13.82	40.55										34.94	21.39	43.67
81	44.37	28.26	27.37										36.36	0	63.64
82	44.84	0	55.16										30.79	22.07	47.14
83	43.7	35.29	21.01										51.91	18.2	29.89
84	42.89	0	57.11										50.69	10.78	38.53
85	47.36	23.68	28.97										38.53	34.56	26.91
86	50.53	0	49.47										43.4	5.93	50.67
87	48.24	0	51.76										42.82	37.29	19.89
88	26.29	62.75	10.96										36.46	30.73	32.81
89	40.43	32.35	27.22										40.64	59.36	0
90	52.46	21.92	25.62										40.48	0	59.52
91	36.2	49.85	13.95										44.85	0	55.15
92	52.71	20.24	27.06										38.24	38.24	23.51
93	38.61	61.39	0										39.43	0	60.57
94	42.26	31.55	26.19										39.5	57.37	3.13
95	36.55	36.21	27.24										35.92	0	64.08
96	38.71	0	61.29										45.43	3.32	51.25
97	39.1	48.06	12.84										42.78	0	57.22
98	38.31	37.99	23.7										36.11	0	63.89
99	51.54	27.45	21.01										37.44	39.95	22.61
100	39.62	60.38	0										36.75	22.29	40.96
101	45.45	24.5	30.05										30.42	69.58	0
102	44.24	28.18	27.58										40.75	21.25	38
103	41.67	28.27	30.06										47.52	27.41	25.07
104	35.87	38.41	25.71										45.82	23.53	30.65
105	46	26	28										41.74	16.23	42.03
106	33.33	38.23	28.44										42.55	30.73	26.71
107	41.96	30.28	27.76										35.8	0	64.2
108	37.87	17.28	44.85										37.26	0	62.74
109	38.22	33.62	28.16										31.23	0	68.77
110	41.98	12.04	45.99										32.71	5.92	61.37
111	42.59	45.37	12.04										31.43	0	68.57
112	42.6	38.46	18.93										32.52	0	67.48
113	44.16	5.41	50.43										37.3	0	62.7
114	39.66	25.5	34.84										43.19	20.19	36.62
115	34.52	23.23	42.26										56.82	14.14	29.03
116	34.27	34.27	31.46										36.96	0	63.04
117	43.43	40.06	16.51										42.86	19.64	37.5
118	37.5	34.3	28.2										35.11	0	64.89
119	39.01	34.06	26.94										37.81	4.66	57.53
120	31.51	16.71	51.78										35.37	0	64.63
121	39.28	38.5	22.22										42.43	25.81	31.76
122	28.98	42.9	28.12										38.31	0	61.69
123	27.45	40.62	31.93										37.47	15.83	46.7
124	40.75	26.81	32.44										34.93	29.58	35.49
125	34.2	33.62	32.17										36.01	39.06	24.93
126	29.66	51.41	18.93										50.6	0	49.4
127	36.14	13.61	50.25										39.95	0	60.05
128	41.6	16.54	41.86										36.9	0	63.1
129	46.9	27.82	25.29										31.55	21.13	47.32
130	41.64	31.09	27.27										37.57	50	12.43
131	38.87	19.44	41.69										30.33	29.78	39.89
132	31.41	32.85	35.73										37.11	35.57	27.32
133	40.62	33.81	25.57										35	3.5	61.5
134	41.24	25.42	33.33										34.41	39.15	26.43
135	37.29	24.29	38.42										41.06	0	58.94
136	26.78	70.22	3.01										41.2	39.28	19.52
137	34.72	40.06	25.22										38.32	20.47	41.21
138	33.23	34.73	32.04										29.78	22.68	47.54
139	41.11	27.32	31.56										28.02	0	71.98
140	32.66	0	67.34										38.78	35.46	25.76
141	40.41	35.99	23.6										40.05	26.7	33.24
142	36.84	37.77	25.39										34.15	45.08	20.77
143	39.17	32.48	28.34										37.31	17.31	45.37
144	44.8	29.33	25.87										33.13	0	66.87
145	27.91	39.87	32.23										37.97	31.88	30.14
146	42.57	26.4	31.02										29.75	34.28	35.98
147	20.68	54.24	25.08										37.65	43.53	18.82
148	42.26	22.62	35.12										33.14	0	66.86
149	40.68	23.39	35.93										27.13	50.47	22.4
150	45.34	28.94	25.72										37.47	33.88	28.65
151	51.02	23.36	25.62										32.98	39.27	27.75
152	46.94	12.22	40.83										33.89	5.32	60.78
153	35.56	43.49	20.95										36.21	0	63.79
154	35.97	15.82	48.21										32.29	0	67.71
155	39.38	0	60.62										39.85	0	60.15
156	37.54	25.61	36.84										38.93	0	61.07
157	39.35	45.16	15.48										34.73	11.76	53.5
158	34.3	40.45	25.24										38.59	26.9	34.51
159	27.47	26.75	45.78										42.55	46.28	11.17
160	31.91	48.4	19.68										36.95	0	63.05
161	25.19	64.34	10.47										32.58	49.16	18.26
162	26.82	69.77	3.41										34.26	47.63	18.11
163	36.2	14.94	48.86										40.11	0	59.89
164	36.27	27.47	36.27										34.74	34.14	31.12
165	32.89	49.47	17.63										35.38	32.46	32.16
166	31.1	38.87	30.03										41.54	45.38	13.08
167	43.05	0	56.95
168	37.72	22.33	39.95
169	36.48	31.27	32.26
170	38.93	20.19	40.88
171	36.13	27.45	36.41
172	50.83	31.21	17.97
173	31.1	65.68	3.22
174	43.52	30.56	25.92
175	37.07	36.59	26.34
176	37.63	38.38	23.99
177	35.89	40.35	23.76
178	38.39	20.17	41.43
179	35.59	39.12	25.29
180	32.55	29.43	38.02
181	34.64	49.74	15.63
182	33.95	36.84	29.21
183	37.53	10.83	51.64
184	22.8	46.15	31.04
185	39.02	28.78	32.2
186	35.04	25.06	39.9
187	46.34	31.01	22.65
188	34.06	40.22	25.72
189	34.56	29.78	35.66
190	35.71	0	64.29
191	35.19	28.92	35.89
192	29.41	0	70.59
193	27.57	46.51	25.91
194	29.65	38.37	31.98
195	35.13	36.92	27.96
196	41.72	23.79	34.48
197	30.77	31.47	37.76
198	25.5	37.85	36.65
199	35.06	30.74	34.2
200	32.18	36.02	31.8
201	32.08	23.4	44.53
202	39.4	17.88	42.72
203	40.88	42.54	16.57
204	28.84	24.76	46.39
205	40.98	35.79	23.22
206	39.34	34.83	25.83
207	42.55	32.98	24.47
208	32.47	23.7	43.83
209	38.66	41.86	19.48
210	43.24	35.14	21.62
211	34.42	34.09	31.49
212	29.89	28.41	41.7
213	28.09	30.77	41.14
214	36.14	33.02	30.84
215	44.91	28.14	26.95
216	33.9	25.42	40.68
217	41.23	5.57	53.2
218
219
220
221
222
223
224
225
226
227
228
229
230
231
232
233
234
235
236
237
238
239
240
241
242
243
244
245
246
247
248
249
250

## Sheet: Figure 2l
Figure 2l
	WT			pkd1a-/-			pkd1a-/-; pkd2-/-			pkd1l1-/-; pkd1a-/-			pkd1l1-/-; pkd2-/-			pkd1l1-/-; pkd1a-/-; pkd2-/-
n	Elongated superior valve (%)		n	Elongated superior valve (%)		n	Elongated superior valve (%)		n	Elongated superior valve (%)		n	Elongated superior valve (%)		n	Elongated superior valve (%)
104	86.54		32	65.63		34	50		23	39.13		28	53.57		25	8

[truncated: 33 more sheets: Figure 2s, Figure S2b, Figure S2g, Figure S2h, Figure S2i, Figure S2j, Figure 3e, Figure 3j, Figure 3o, Figure S3b, Figure S3g, Figure S3h, Figure S3i, Figure S3j, Figure 4d, Figure 4h, Figure S4d, Figure 5d, Figure 5h, Figure 5i …]
